# Supplementary material for: An in silico Model of T Cell Infiltration Dynamics Based on an Advanced in vitro System to Enhance Preclinical Decision Making in Cancer Immunotherapy
Source: Front Pharmacol. 2022 May 2;13:837261. doi: 10.3389/fphar.2022.837261 (PMC9108393; doi:10.3389/fphar.2022.837261)
Supplement: Supplementary file 3 [file DataSheet2.ZIP]

Archive with 6 entries (6 files):
- Infiltration_model_code/create_linear_system.m
- Infiltration_model_code/motility.m
- Infiltration_model_code/solve_cells_fvm.m
- Infiltration_model_code/solve_cells_fvm_receptor.m
- Infiltration_model_code/solve_chemo1.m
- Infiltration_model_code/solve_infiltration_model.m
