# Supplementary material for: An in silico Model of T Cell Infiltration Dynamics Based on an Advanced in vitro System to Enhance Preclinical Decision Making in Cancer Immunotherapy
Source: Front Pharmacol. 2022 May 2;13:837261. doi: 10.3389/fphar.2022.837261 (PMC9108393; doi:10.3389/fphar.2022.837261)
Supplement: Supplementary file 3 [file DataSheet2.ZIP › Infiltration_model_code/create_linear_system.m]

function [A_rho,A_c1] = create_linear_system(d_x,d_t,params,n)
%%%%%%%%%%%%%%%%%%%%%%%%%%%%%%%%%%%%%%%%%%%%%%%%%%%%%%%%%%%%%%%
%create matrices for linear system for implicit diffusion scheme
%%%%%%%%%%%%%%%%%%%%%%%%%%%%%%%%%%%%%%%%%%%%%%%%%%%%%%%%%%%%%%%

%% For rho
D_rho_plus = 2*params.D_rho(1:end-1).*params.D_rho(2:end)./(params.D_rho(1:end-1)+params.D_rho(2:end));
D_rho_minus = 2*params.D_rho(2:end).*params.D_rho(1:end-1)./(params.D_rho(2:end)+params.D_rho(1:end-1));

D_rho_diag = zeros(n,3);
D_rho_diag(:,1) = [-D_rho_minus'; 0];
D_rho_diag(:,2) = [D_rho_plus'; 0]+[0; D_rho_minus'];
D_rho_diag(:,3) = [0; -D_rho_plus'];

A_rho = (d_x/d_t)*speye(n)+(1/d_x)*spdiags(D_rho_diag,-1:1,n,n); %sparse matrix for linear system

%% For c1
D_c1_plus = 2*params.D_c1(1:end-1).*params.D_c1(2:end)./(params.D_c1(1:end-1)+params.D_c1(2:end));
D_c1_minus = 2*params.D_c1(2:end).*params.D_c1(1:end-1)./(params.D_c1(2:end)+params.D_c1(1:end-1));

D_c1_diag = zeros(n,3);
D_c1_diag(:,1) = [-D_c1_minus'; 0];
D_c1_diag(:,2) = [D_c1_plus'; 0]+[d_x*params.D_c1_m*params.zeta1; D_c1_minus'];
D_c1_diag(:,3) = [0; -D_c1_plus'];

A_c1 = (d_x/d_t)*speye(n)+(1/d_x)*spdiags(D_c1_diag,-1:1,n,n); %sparse matrix for linear system


end
