# Supplementary material for: An in silico Model of T Cell Infiltration Dynamics Based on an Advanced in vitro System to Enhance Preclinical Decision Making in Cancer Immunotherapy
Source: Front Pharmacol. 2022 May 2;13:837261. doi: 10.3389/fphar.2022.837261 (PMC9108393; doi:10.3389/fphar.2022.837261)
Supplement: Supplementary file 3 [file DataSheet2.ZIP › Infiltration_model_code/motility.m]

function M = motility(x,x_t,M_m,M_t)
%%%%%%%%%%%%%%%%%%%%%%%%%%%%%%%%%%%%%%%%%%%%%%%%%%
%return motility coefficient at all space nodes (e.g.
%diffusivity, chemotactic motility etc)
%NB: REMOVE SPECIFICATION OF PARAMS HERE AND REPLACE AS INPUTS!!!!
%%%%%%%%%%%%%%%%%%%%%%%%%%%%%%%%%%%%%%%%%%%%%%%%%%

%% Options
motilityType = 'piecewiseConst'; %diffusivity model - 'piecewiseConst' or 'smooth'

switch motilityType
    case 'piecewiseConst'
        M = zeros(size(x));
        M(x<=x_t) = M_m;
        M(x>x_t) = M_t;
    case 'smooth'
        %% TO DO
    otherwise
        warning ('Unknown type for diffusivity model')
end


end
