# Supplementary material for: An in silico Model of T Cell Infiltration Dynamics Based on an Advanced in vitro System to Enhance Preclinical Decision Making in Cancer Immunotherapy
Source: Front Pharmacol. 2022 May 2;13:837261. doi: 10.3389/fphar.2022.837261 (PMC9108393; doi:10.3389/fphar.2022.837261)
Supplement: Supplementary file 3 [file DataSheet2.ZIP › Infiltration_model_code/solve_cells_fvm.m]

function [rho,err] = solve_cells_fvm(rhoPrev,alpha1,d_t,d_x,params,A,forceSol)
%%%%%%%%%%%%%%%%%%%%%%%%%%%%%%%%%%%%%%%%%%%%%%%%%%%%%%%%%%%%%%%%%%%%%
% use a finite volume method to solve reaction-diffusion-chemotaxis
% equation for cells
%%%%%%%%%%%%%%%%%%%%%%%%%%%%%%%%%%%%%%%%%%%%%%%%%%%%%%%%%%%%%%%%%%%%%

err = 0; %error flag

%% calculate chemotactic gradients
d_alpha1 = (1/d_x)*(alpha1(2:end)-alpha1(1:end-1));

%% check CFL condition
if any((d_t/d_x)*params.chi_c1_plus.*abs(d_alpha1)>1) && ~forceSol
    rho = rhoPrev;
    err = -1;
    warning('CFL condition not satisfied')
    return;
end

%% set up RHS chemotaxis and source terms
b = (d_x/d_t)*rhoPrev(2:end-1)+d_x*(params.lambda-params.gamma)*rhoPrev(2:end-1)... %d_t term and sources/sinks
    -((1/2)*params.chi_c1_plus(2:end).*d_alpha1(2:end).*(rhoPrev(3:end)+rhoPrev(2:end-1))-(1/2)*params.chi_c1_plus(2:end).*abs(d_alpha1(2:end)).*(rhoPrev(3:end)-rhoPrev(2:end-1)))... %alpha1 plus
    +((1/2)*params.chi_c1_minus(1:end-1).*d_alpha1(1:end-1).*(rhoPrev(1:end-2)+rhoPrev(2:end-1))-(1/2)*params.chi_c1_minus(1:end-1).*abs(d_alpha1(1:end-1)).*(rhoPrev(2:end-1)-rhoPrev(1:end-2))); %alpha1 minus

b_0 = (d_x/d_t)*rhoPrev(1)+d_x*(params.lambda-params.gamma)*rhoPrev(1)... %d_t term and sources/sinks
    -((1/2)*params.chi_c1_plus(1).*d_alpha1(1).*(rhoPrev(2)+rhoPrev(1))-(1/2)*params.chi_c1_plus(1).*abs(d_alpha1(1)).*(rhoPrev(2)-rhoPrev(1)))... %alpha1 plus      
    +params.rho_tilde*(params.chi_c1(1)*params.zeta1*alpha1(1));

b_N = (d_x/d_t)*rhoPrev(end)+d_x*(params.lambda-params.gamma)*rhoPrev(end)... %d_t term and sources/sinks    
    +((1/2)*params.chi_c1_minus(end).*d_alpha1(end).*(rhoPrev(end-1)+rhoPrev(end))-(1/2)*params.chi_c1_minus(end).*abs(d_alpha1(end)).*(rhoPrev(end)-rhoPrev(end-1))); %alpha1 minus    

B = [b_0, b, b_N];
B=B';

%% solve system
rho = A\B;
rho=rho';

if any(isnan(rho)) | any(isinf(rho))
    rho = rhoPrev;
    err=-1;
end

end
