# Supplementary material for: An in silico Model of T Cell Infiltration Dynamics Based on an Advanced in vitro System to Enhance Preclinical Decision Making in Cancer Immunotherapy
Source: Front Pharmacol. 2022 May 2;13:837261. doi: 10.3389/fphar.2022.837261 (PMC9108393; doi:10.3389/fphar.2022.837261)
Supplement: Supplementary file 3 [file DataSheet2.ZIP › Infiltration_model_code/solve_chemo1.m]

function alpha = solve_chemo1(alphaPrev,rho,d_t,d_x,x,params,A)
%%%%%%%%%%%%%%%%%%%%%%%%%%%%%%%%%%%%%%%%%%%%%%%
%Solve diffusion equation for chemoattractant 1
%NB: REMOVE SPECIFICATION OF PARAMS HERE AND REPLACE AS INPUTS!!!!
%Output: alpha - concentration vector for chemoattractant
%%%%%%%%%%%%%%%%%%%%%%%%%%%%%%%%%%%%%%%%%%%%%%%

B = (d_x/d_t)*alphaPrev'-d_x*params.kappa1*rho'.*alphaPrev'-d_x*params.nu1*alphaPrev';
B(x<=params.x_t) = B(x<=params.x_t) + d_x*params.eta1;
B(x>=params.x_t) = B(x>=params.x_t) + d_x*params.eta3*rho(x>=params.x_t)';

alpha = A\B; %solve system
alpha = alpha';

end
