# Supplementary material for: An in silico Model of T Cell Infiltration Dynamics Based on an Advanced in vitro System to Enhance Preclinical Decision Making in Cancer Immunotherapy
Source: Front Pharmacol. 2022 May 2;13:837261. doi: 10.3389/fphar.2022.837261 (PMC9108393; doi:10.3389/fphar.2022.837261)
Supplement: Supplementary file 3 [file DataSheet2.ZIP › Infiltration_model_code/solve_infiltration_model.m]

function [sol,params] = solve_infiltration_model(tmax,plotLive,d_t,varargin)
%solve t cell infiltration model - varargin may be used to pass a struct
%for overriding default parameter values
%Inputs: (optional)
%        tmax - positive double
%        plotLive - binary, determines plotting of solution
%        d_t - double or 1x2 array; if array second value is binary to
%        force solution in case of instability
%        varargin - parameters struct

%% Solution options
if nargin<2
    plotLive = 1; %plot solution at each timestep
end

%% Numerics setup
d_x = 0.001; %space step
n = 1/d_x; %number of space cells
forceSol = 0; %don't continue with simulation if instability condition not satisfied
nAttempts=1;
t_steps = 5e-4*[1,1/2,1/4,1/8];
if nargin<3 | isempty(d_t)
    d_t = t_steps(1); %time step
else
    if size(d_t,2)==2
        forceSol = d_t(2);
    end
    d_t = d_t(1);
end
if isempty(tmax)
    tmax = 5; %end time of simulation
end
d_tSave = 0.01; %save solution every 0.01 time
numSaveTimePoints = ceil(tmax/d_tSave)+1; %number of time points to save
d_t_IC = 0.001; %timestep for steady state IC
max_init_T = 1000; %maximimum initial number of initial iterations for chemo1 stst
tol = 1e-6; %convergence tolerance for initial steady state calculation
%d_t_min = 0.0005/20; %if d_t>d_t_min sim may return out if CFL not satisfied, otherwise proceed anyway
sol.simStatus = 0;
sol.simMsg = '';

%% Model parameters

%Experimental setup
params.x_t = 0.7; %x-coordinate for transition between matrix and tissue compartments

%T cell parameters
params.rho_tilde = 1; %const density of t cells at x=0
params.lambda = 0.1; %proliferation rate of t cells
params.gamma = 0.1; %death rate of t cells

%Diffusivity parameters
params.D_c1_m = 1; %diffusivity of chemokine 1 in matrix compartment
params.D_c1_t = 0.1; %diffusivity of chemokine 1 in tissue compartment
params.D_rho_m = 0.2; %diffusivity of cells in matrix compartment
params.D_rho_t = 0.01; %diffusivity of cells in tissue compartment

%Chemotaxis parameters
params.chi_c1_m = 1; %chemotaxis rate to chemokine 1 in matrix compartment
params.chi_c1_t = 0.1; %chemotaxis rate to chemokine 1 in tissue compartment

params.k1 = 0.5; %chemotaxis parameter in receptor law for chemokine 1
params.chemotaxis_term = 'receptor_law'; %determines which chemotaxis rule to use; either 'constant' or 'receptor_law'

%Chemokine source/sink parameters
params.eta1 = 0.5; %rate of chemokine 1 production
params.eta3 = 0.5; %rate of chemokine 1 production by target engagement
params.zeta1 = 0.2; %flux of chemokine out of boundary at x=0
params.kappa1 = 0.2; %uptake of chemokine 1 by cells
params.nu1 = 0.2; %decay rate of chemokine 1
params.xi = 0.05; %outflux of T cells missing from ROI

%override default model parameters
if nargin>3
    inputParams = fieldnames(varargin{1});
    for i=1:length(inputParams)
        param = inputParams{i};
        params.(param) = varargin{1}.(param);
    end    
end

%fix motility model if mu specified
if isfield(params,'mu_rho')
    mots = {'D_rho','chi_c1'};
    for i=1:length(mots)
        str_t = strcat(mots{i},'_t');
        str_m = strcat(mots{i},'_m');
        params.(str_t) = params.(str_m)/params.mu_rho;
    end
end

if isfield(params,'mu_c')
    mots = {'D_c1'};
    for i=1:length(mots)
        str_t = strcat(mots{i},'_t');
        str_m = strcat(mots{i},'_m');
        params.(str_t) = params.(str_m)/params.mu_c;
    end
end

%% Initialize solution
sol.t = zeros(1,numSaveTimePoints); %solution times
sol.x = 0:d_x:1; %solution nodes
sol.x = sol.x(1:end-1);
sol.cell_centres = sol.x+d_x/2;
sol.alpha1 = zeros(numSaveTimePoints,n); %solution holder for alpha 1
sol.rho = zeros(numSaveTimePoints,n); %solution holder for rho

%% Initial conditions
ic_alpha1 = zeros(1,n); 
%ic_alpha1(sol.x<=params.x_t) = 1; %uniform initial condition for alpha
ic_rho = zeros(1,n); 
%ic_rho = sol.x;

%create motility vectors
params.D_c1 = motility(sol.cell_centres,params.x_t,params.D_c1_m,params.D_c1_t); %create diffusivity vector for chemokine 1
params.D_rho = motility(sol.cell_centres,params.x_t,params.D_rho_m,params.D_rho_t); %create diffusivity vector for cells
params.chi_c1 = motility(sol.cell_centres,params.x_t,params.chi_c1_m,params.chi_c1_t); %create chemotactic motility vector due to chemokine 1

%calculate motility coefficients for fvm
z_c1 = (params.chi_c1(2:end)==0)|(params.chi_c1(1:end-1)==0); %identify any zeros and pad denominator to evaluate coefficients to zero
params.chi_c1_plus = 2*params.chi_c1(1:end-1).*params.chi_c1(2:end)./(params.chi_c1(1:end-1)+params.chi_c1(2:end)+z_c1);
params.chi_c1_minus = 2*params.chi_c1(2:end).*params.chi_c1(1:end-1)./(params.chi_c1(2:end)+params.chi_c1(1:end-1)+z_c1);

%set up linear systems to solve
[A_rho,A_c1] = create_linear_system(d_x,d_t,params,n);
[~,A_c1_IC] = create_linear_system(d_x,d_t_IC,params,n);

dist = Inf; %convergence metric for initial condition steady state
alpha1Prev = ic_alpha1;
t_IC=0;
while dist>tol && t_IC<max_init_T
    t_IC = t_IC + d_t_IC;
    alphaTemp = solve_chemo1(alpha1Prev,ic_rho,d_t_IC,d_x,sol.cell_centres,params,A_c1_IC);
    dist = max(abs(alphaTemp-alpha1Prev));
    alpha1Prev = alphaTemp;
end

if t_IC>=max_init_T    
    sol.simMsg = 'Steady state for initial condition not achieved';
    if ~forceSol
        sol.simStatus = -1;
        return;
    end    
end

%solutions at t=0
sol.alpha1(1,:) = alpha1Prev;
sol.rho(1,:) = ic_rho;

rhoPrev = ic_rho;

if plotLive
    figure;    
    yyaxis left
    stairs(sol.x,sol.rho(1,:));
    yl=ylim;
    hold on
    plot(params.x_t*[1,1],[0 yl(2)],'--','Color',[0.8500 0.3250 0.0980]);
    hold off
    xlim([0 1]);
    ylim([0 yl(2)]);
    yyaxis right
    stairs(sol.x,sol.alpha1(1,:),'Color',[0.9290 0.6940 0.1250]);  
    xlabel('x');
    %legend('Location','NorthEast');
    t_str = sprintf('t=%.2f',sol.t(1));
    title(t_str);
    drawnow
end

%% solve model

%solve model at each timestep
i=2;
t=0;
tIter=1;
%warnMsg = lastwarn('');
while t<tmax
    err=-1;
    while err<0
        switch params.chemotaxis_term
            case 'constant'
                [rhoPrev,err] = solve_cells_fvm(rhoPrev,alpha1Prev,d_t,d_x,params,A_rho,forceSol);
            case 'receptor_law'
                [rhoPrev,err] = solve_cells_fvm_receptor(rhoPrev,alpha1Prev,d_t,d_x,params,A_rho,forceSol);
        end
        
        if err==-1
            if nAttempts<length(t_steps)
                nAttempts = nAttempts + 1;
                d_t = t_steps(nAttempts);
                sol.simMsg = sprintf('Adapting timestep, d_t = %f',d_t);
            else
                sol.simMsg = sprintf('Numerical issues at time %.2f',t);
                sol.simStatus = err;
                return;
            end
        end
    end
    %warnMsg = lastwarn;
%     if ~isempty(warnMsg) %&& d_t>d_t_min
%         disp(sprintf('Aborting simulation due to warning at time %.2f...\n',t));
%         return;
%     end
    
    alpha1Prev = solve_chemo1(alpha1Prev,rhoPrev,d_t,d_x,sol.cell_centres,params,A_c1);    
    t = t+d_t;
    
    if t>=(i-1)*d_tSave
        sol.rho(i,:) = rhoPrev;
        sol.alpha1(i,:) = alpha1Prev;        
        sol.t(i) = t;
        
        if plotLive           
            yyaxis left
            stairs(sol.x,sol.rho(i,:));
            hold on
            yl=ylim;
            plot(params.x_t*[1,1],[0 yl(2)],'--','Color',[0.8500 0.3250 0.0980]);   
            hold off
            xlim([0 1]);
            ylim([0 yl(2)]);
            yyaxis right
            stairs(sol.x,sol.alpha1(i,:),'Color',[0.9290 0.6940 0.1250]);            
            xlabel('x');
            t_str = sprintf('t=%.2f',sol.t(i));
            title(t_str);
            drawnow
        end
    
        i=i+1;
    end
    tIter = tIter+1;
end
sol.simStatus = 1;


end
